# Supplementary material for: Insights into the Loblolly Pine Genome: Characterization of BAC and Fosmid Sequences
Source: PLoS One. 2013 Sep 4;8(9):e72439. doi: 10.1371/journal.pone.0072439 (PMC3762812; doi:10.1371/journal.pone.0072439)
Supplement: Table S1 — Sequence summary for all species. (XLSX) [file pone.0072439.s002.xlsx]

## Sheet: Sheet1
	Arabidopsis thaliana	Cucumis sativus	Vitis vinifera	Populus trichocarpa	Taxus mairei	Picea glauca
Total number of sequences	7	4219	33	1446	1923	2
Average sequence length (bp)	17068858	45577	14248701	292492	838	132517
Median sequence length (bp)	19695783	803	18971125	5448	800	171443
N50 sequence length (bp)	23453864	961375	22361108	19194459	800	171443
Shortest sequence length (bp)	154478	500	73902	430	215	93592
Longest sequence length (bp)	30263713	6712542	37912053	49860989	1308	171443
Total length (bp)	119482012	192292702	470207160	422943459	1612236	265035
GC %	0.3606	0.3225	0.3455	0.3375	0.3705	0.3711
A : C : T : G%	31.99%:18.04%:31.95%:18.02%	33.66%:16.12%:33.58%:16.13%	32.72%:17.28%:32.73%:17.27%	33.16%:16.88%:33.10%:16.86%	31.46%:18.42%:31.49%:18.63%	31.40%:18.78%:31.48%:18.33%
