# Supplementary material for: Insights into the Loblolly Pine Genome: Characterization of BAC and Fosmid Sequences
Source: PLoS One. 2013 Sep 4;8(9):e72439. doi: 10.1371/journal.pone.0072439 (PMC3762812; doi:10.1371/journal.pone.0072439)
Supplement: Table S2 — Microsatellite density across all species. (XLSX) [file pone.0072439.s003.xlsx]

## Sheet: Sheet1
Filtered TRF (Density = Loci/Mbp)	Pinus taeda	Cucumis sativus	Populus trichocarpa	Arabidopsis thaliana	Vitis vinifera	Taxus mairei	Picea glauca
Dinucleotide	10.6957	28.5751	39.7304	12.9707	31.8907	19.375	36.6667
Trinucleotide	1.24369	9.05356	13.2041	4.82008	12.0417	0.625	6.66667
Tetranucleotide	1.01658	2.67291	1.76638	0.351464	3.63037	0.625	0
Pentanucleotide	0.620043	2.67291	2.09506	0.443515	2.82858	1.25	0
Hexanucleotide	1.44917	5.56942	4.7056	1.54812	3.86219	0.625	0
Heptanucleotide	1.79885	5.42382	2.50887	2.81172	4.57678	1.25	0
Octanucleotide	0.634463	3.61934	0.919839	0.686192	2.5202	0	0
Minisatellite	188.302	169.236	207.006	120.879	208.949	116.25	346.667
Satellite	23.367	6.26625	33.3861	11.4895	33.9239	8.75	20
Total	229.128	233.089	305.323	156	304.224	148.75	410
