# Supplementary material for: Insights into the Loblolly Pine Genome: Characterization of BAC and Fosmid Sequences
Source: PLoS One. 2013 Sep 4;8(9):e72439. doi: 10.1371/journal.pone.0072439 (PMC3762812; doi:10.1371/journal.pone.0072439)
Supplement: Table S3 — Tandem repeat motifs and frequencies in Pinus taeda, Picea glauca, and Taxus mairei. (XLSX) [file pone.0072439.s004.xlsx]

## Sheet: Sheet1
Pinus taeda		Picea glauca		Taxus mairei
Motif	Number of loci	Motif	Number of loci	Motif	Number of loci
AAAAC	10	TG	1	TCTTCC	1
TATATG	10	TGA	1	AG	1
TATT	10	TTA	1	CCATA	1
ATAC	11	GA	1	TATA	1
TTTTTAT	11	TC	1	GT	1
ATTT	11	AG	1	TAT	1
GGTTTAG	11	AC	1	AATAA	1
TATC	11	AT	2	CT	2
ATTTTTT	11	TA	4	CCCTAAA	2
AAAAAT	11			GA	2
TCA	11			TG	3
ATAA	12			AC	3
TCCTCT	13			CA	3
CAT	13			TA	5
AAAC	13			AT	11
TTTA	14
AATAATA	14
TCCACC	15
ATAG	16
ATG	16
AACCCTA	18
AAAAAAT	18
TTC	19
AAAAT	19
TCT	23
TTTAGGG	23
GT	24
TATG	33
AAAT	35
TAA	36
TAAACCC	38
TAT	45
TTA	52
CTT	53
ATA	66
AAT	68
CA	71
AAG	71
TTAGGGT	72
ATT	80
CT	129
AC	139
GA	145
AG	186
TC	193
TG	211
TA	796
AT	1073
