# Supplementary material for: Insights into the Loblolly Pine Genome: Characterization of BAC and Fosmid Sequences
Source: PLoS One. 2013 Sep 4;8(9):e72439. doi: 10.1371/journal.pone.0072439 (PMC3762812; doi:10.1371/journal.pone.0072439)
Supplement: Table S4 — Microsatellite sequence: Pita_MSAT. (XLSX) [file pone.0072439.s005.xlsx]

## Sheet: Sheet1
>Pita_MSAT16
AAGAAATGAATCCGACCATATCTTGTAAAGCATTGGAAGAAATTACCACTCCTCAAACTCTCAAGATAGAAGGACATATCCAAGAAGAAAAAGGTTCAAGAAGTGAAAGATCACATCGAGCATC
