# Supplementary material for: Insights into the Loblolly Pine Genome: Characterization of BAC and Fosmid Sequences
Source: PLoS One. 2013 Sep 4;8(9):e72439. doi: 10.1371/journal.pone.0072439 (PMC3762812; doi:10.1371/journal.pone.0072439)
Supplement: Table S5 — Partial and full-length repeats in the similarity search against the BAC sequences. (XLSX) [file pone.0072439.s006.xlsx]

## Sheet: Sheet1
Similarity (Unfiltered Censor)						BACs
Fosmids						Class: Order	Family	No. hits	Cumulative bp	% of sequence set
Order	Family	No. hits	Cumulative bp	% of sequence set		Class I: LTR	Gypsy	4253	1419786	0.119728
Centromeric	ATREPTSEQ	10	705	2.65557e-06		Class I: LTR	Copia	2950	743924	0.0627337
Centromeric	CEN1_SP	5	250	9.4169e-07		Class I: LTR	BEL	322	17335	0.00146183
Centromeric	Dispersed repeat	1	43	1.61971e-07		Class I: LTR	LTR Retrotransposon	175	13821	0.0011655
Class I: DIRS	DIRS	2	98	3.69143e-07		Class I: LTR	I	124	7401	0.000624112
Class I: LTR	Gypsy	79449	33301172	0.125438		Class I: DIRS	DIRS	99	5340	0.000450312
Class I: LTR	Copia	63605	18729703	0.0705503		Class I: Non-LTR: LINE	L1	1003	88163	0.00743462
Class I: LTR	LTR Retrotransposon	3657	315035	0.00118666		Class I: Non-LTR: LINE	CR1	296	18847	0.00158933
Class I: Non-LTR: LINE	L1	11190	1141331	0.00429912		Class I: Penelope	Penelope	71	13084	0.00110335
Class I: Non-LTR: LINE	Non-LTR Retrotransposon	482	44194	0.000166468		Class I: Non-LTR: LINE	Daphne	93	8577	0.000723282
Class I: Non-LTR: LINE	Ambal	289	19477	7.33652e-05		Class I: Non-LTR: LINE	Crack	101	7327	0.000617872
Class I: Non-LTR: LINE	RTE	68	3993	1.50407e-05		Class I: Non-LTR: LINE	L2	71	5973	0.000503692
Class I: Non-LTR: LINE	RTEX	44	2511	9.45834e-06		Class I: Non-LTR: LINE	Non-LTR Retrotransposon	64	4303	0.000362864
Class I: Non-LTR: LINE	Penelope	19	2027	7.63522e-06		Class I: Non-LTR: LINE	Jockey	72	4061	0.000342456
Class I: Non-LTR: LINE	RTETP	2	75	2.82507e-07		Class I: Non-LTR: LINE	Outcast	29	3697	0.000311761
Class I: Non-LTR: LINE	RandI	1	72	2.71207e-07		Class I: Non-LTR: LINE	Tx1	63	3674	0.000309821
Class I: Non-LTR: SINE	SINE	131	6983	2.63033e-05		Class I: Non-LTR: LINE	RTE	49	3199	0.000269766
Class I: Non-LTR: SINE	SINE2/tRNA	1	52	1.95872e-07		Class I: Non-LTR: LINE	RTEX	47	3147	0.00026538
Class II	EnSpm	20467	2283815	0.00860258		Class I: Non-LTR: LINE	Kiri	36	1823	0.00015373
Class II	MuDR	16547	1919312	0.00722959		Class I: Non-LTR: LINE	R4	16	1603	0.000135178
Class II	hAT	8039	1103277	0.00415578		Class I: Non-LTR: LINE	NeSL	27	1555	0.00013113
Class II	Helitron	9374	1076828	0.00405615		Class I: Non-LTR: LINE	Proto1	20	1344	0.000113337
Class II	Harbinger	5057	494188	0.00186149		Class I: Non-LTR: LINE	L2B	20	1153	9.72303e-05
Class II	DNA transposon	4455	442798	0.00166791		Class I: Non-LTR: LINE	Nimb	18	1120	9.44474e-05
Class II	Mariner/Tc1	525	49922	0.000188044		Class I: Non-LTR: LINE	Loa	18	995	8.39064e-05
Class II	Sola	318	26206	9.87117e-05		Class I: Non-LTR: LINE	R1	10	667	5.62468e-05
Class II	Crypton	285	15191	5.72209e-05		Class I: Non-LTR: LINE	R2	11	621	5.23677e-05
Class II	VADER	48	6426	2.42052e-05		Class I: Non-LTR: LINE	Tad1	13	586	4.94163e-05
Class II	Kolobok	56	3169	1.19369e-05		Class I: Non-LTR: LINE	Ambal	8	584	4.92476e-05
Class II	Polinton	50	2858	1.07654e-05		Class I: Non-LTR: LINE	Proto2	9	526	4.43566e-05
Class II	piggyBac	53	2674	1.00723e-05		Class I: Non-LTR: LINE	Ingi	7	516	4.35133e-05
Class II	Ginger2/TDD	6	2442	9.19843e-06		Class I: Non-LTR: LINE	Vingi	5	326	2.7491e-05
Class II	Merlin	32	2204	8.30194e-06		Class I: Non-LTR: LINE	Rex1	5	247	2.0829e-05
Class II	Novosib	2	71	2.6744e-07		Class I: Non-LTR: LINE	CRE	2	91	7.67385e-06
Endogenous retrovirus	Endogenous Retrovirus	793	106417	0.000400847		Class I: Non-LTR: LINE	Hero	1	85	7.16789e-06
Integrated Virus	Caulimoviridae	1584	242799	0.000914566		Class I: Non-LTR: LINE	MINIME_DN	1	65	5.48132e-06
Mini-satellite	MSAT	19	1507	5.67651e-06		Class I: Non-LTR: LINE	L2A	1	57	4.8067e-06
Nonautonomous	Nonautonomous	21	1181	4.44854e-06		Class I: Non-LTR: LINE	RandI	1	48	4.04775e-06
Pericentromeric	IID2-12_AT	6	297	1.11873e-06		Class I: Non-LTR: SINE	SINE	7	461	3.88752e-05
Satellite	SAT	343	56891	0.000214295		Class I: Non-LTR: SINE	SINE2/tRNA	7	342	2.88402e-05
Satellite	Satellite	353	29410	0.00011078		Class I: Non-LTR: SINE	SINE1/7SL	1	44	3.71044e-06
Telomeric	ATREP18	621	141403	0.000532631		Class II	MuDR	668	94978	0.00800931
Unclassified	Transposable Element	104	22002	8.28763e-05		Class II	hAT	905	87872	0.00741008
Unclassified	ATREP19	33	8278	3.11812e-05		Class II	EnSpm	795	85872	0.00724142
Unclassified	Repetitive sequence	58	3673	1.38353e-05		Class II	Mariner/Tc1	347	37610	0.00317158
Unclassified	MICROPON-LIKE-1	16	1653	6.22645e-06		Class II	DNA transposon	406	30489	0.00257108
Unclassified	Tcn760	24	1074	4.0455e-06		Class II	Polinton	322	28775	0.00242654
Unclassified	NeSL	7	473	1.78168e-06		Class II	Helitron	335	27177	0.00229178
Unclassified	RP2_HV	7	418	1.57451e-06		Class II	Harbinger	212	16893	0.00142455
Unclassified	ARS_TA	5	366	1.37863e-06		Class II	Sola	130	12210	0.00102965
Unclassified	BS1	5	366	1.37863e-06		Class II	P	135	10593	0.000893287
Unclassified	TREP17	7	292	1.09989e-06		Class II	Transib	102	7891	0.000665433
Unclassified	ERASCI228	5	248	9.34157e-07		Class II	Chapaev	77	6672	0.000562637
Unclassified	MU4_ZM	5	239	9.00256e-07		Class II	piggyBac	58	3697	0.000311761
Unclassified	D1100 family	6	235	8.85189e-07		Class II	Kolobok	56	3634	0.000306448
Unclassified	ERACSI34_EA	5	225	8.47521e-07		Class II	Ginger1	35	3214	0.00027103
Unclassified	BREP1	2	156	5.87615e-07		Class II	Academ	31	2660	0.000224313
Unclassified	GISH1_AC	2	116	4.36944e-07		Class II	Zator	27	2035	0.000171608
Unclassified	TREP16	2	105	3.9551e-07		Class II	ISL2EU	24	2002	0.000168825
Unclassified	MICROPON-LIKE-2	3	100	3.76676e-07		Class II	Ginger2/TDD	22	1876	0.000158199
Unclassified	direct repeat	2	79	2.97574e-07		Class II	Merlin	12	1438	0.000121264
Unclassified	RCH2	1	57	2.14705e-07		Class II	Crypton	15	822	6.93177e-05
Unclassified	KRISPIE	1	29	1.09236e-07		Class II	IKIRARA1	1	52	4.38506e-06
						Class II	Zisupton	1	36	3.03581e-06
						Endogenous retrovirus	ERV1	283	15866	0.00133795
						Endogenous retrovirus	ERV2	171	9509	0.000801876
						Endogenous retrovirus	Endogenous Retrovirus	80	5185	0.000437241
						Endogenous retrovirus	ERV3	49	2688	0.000226674
						Integrated Virus	Caulimoviridae	89	9700	0.000817982
						Integrated Virus	DNA Virus	3	171	1.44201e-05
						Mini-satellite	MSAT	1	30	2.52984e-06
						Nonautonomous	Nonautonomous	43	12496	0.00105376
						Satellite	Satellite	26	1508	0.000127167
						Satellite	SAT	12	805	6.78841e-05
						Small RNA	rRNA	24	31590	0.00266392
						Small RNA	tRNA	1	57	4.8067e-06
						Telomeric	ATREP18	5	722	6.08849e-05
						Telomeric	STREPE_PF	2	695	5.8608e-05
						Unclassified	Transposable Element	40	3063	0.000258297
						Unclassified		31	1797	0.000151538
						Unclassified	Repetitive element	3	313	2.63947e-05
						Unclassified	OFU85403	2	284	2.39492e-05
						Unclassified	ATREP19	1	256	2.1588e-05
						Unclassified	AMTAM2	2	142	1.19746e-05
						Unclassified	EHINV2	1	141	1.18903e-05
						Unclassified	Tcn760	2	136	1.14686e-05
						Unclassified	DMHETRP	2	124	1.04567e-05
						Unclassified	Interspersed repeat	2	124	1.04567e-05
						Unclassified	SAL_CL	2	118	9.95071e-06
						Unclassified	Repeat region	1	74	6.24028e-06
						Unclassified	ARS406	1	65	5.48132e-06
						Unclassified	ERACSI34_EA	1	63	5.31267e-06
						Unclassified	pSOS family	1	60	5.05968e-06
						Unclassified	Repetitive sequence	2	60	5.05968e-06
						Unclassified	BREP1	1	48	4.04775e-06
						Y chromosome	Y chromosome	2	132	1.11313e-05
						Y chromosome	AY1 repetitive sequence	1	54	4.55372e-06
						Y chromosome	Male-specific DNA	1	36	3.03581e-06
