# Supplementary material for: Insights into the Loblolly Pine Genome: Characterization of BAC and Fosmid Sequences
Source: PLoS One. 2013 Sep 4;8(9):e72439. doi: 10.1371/journal.pone.0072439 (PMC3762812; doi:10.1371/journal.pone.0072439)
Supplement: Table S6 — REPET seed library composition. Counts for each classification provided by TEclassifier were aggregated for BAC and fosmid datasets. No. HSPs is the number of high scoring hits used to construct the seeds in a particular category. Length is the total length in base pairs of all HSPs in a particular category. Percentage of sequence set is a function of Length and the length of the sequence set. Percentage of repeats is the relative ratio of the category of repeats to all repetitive content. (XLSX) [file pone.0072439.s007.xlsx]

## Sheet: REPET summary
Sequence set	Category	No. seeds	No. HSPs	Length	Avg. HSP length	Percentage of sequence set
BACs	LTR retrotransposon	325	1256	2566210	2043	0.2164
	Class I retrotransposon	488	1518	3408590	2245	0.2874
	Class II DNA transposon	13	42	77876	1854	0.0066
	Uncategorized	81	842	387076	460	0.0326
	Total	591	2444	3905885	1598	0.3294
Fosmids	LTR retrotransposon	5061	60467	37035553	612	0.1395
	Class I RT	8097	70860	51887363	732	0.1954
	Class II DNA transposon	155	2064	616720	299	0.0023
	Uncategorized	2953	74218	12604023	170	0.0475
	Total	11631	153242	66188613	432	0.2493
Combined	LTR retrotransposon	5386	61723	39601763	642	0.1428
	Class I RT	8585	72378	55295953	764	0.1994
	Class II DNA transposon	168	2106	694596	330	0.0025
	Uncategorized	3034	75060	12991099	173	0.0468
	Total	12222	155686	70094498	450	0.2527

## Sheet: Detailed REPET output
Dataset	Category	No. seeds	No. HSPs	Length	Avg. HSP length	Percentage of sequence set	Percentage of repeats
BACs	Class I RT	488	1518	3408590	4402	0.2865	0.8727
	Complete class I RT	92	148	736974	5895	0.0619	0.1887
	Incomplete class I RT	253	1182	1972661	4203	0.1658	0.505
	Class II DNA transposon	13	42	77876	3231	0.0065	0.0199
	LTR retrotransposon	325	1256	2566210	4491	0.2157	0.657
	Complete LTR RT	87	132	709338	6277	0.0596	0.1816
	Incomplete LTR RT	238	1124	1880020	4281	0.158	0.4813
	Incomplete DIRS	2	3	22478	11810	0.0019	0.0058
	Complete LINE	5	16	27636	2743	0.0023	0.0071
	Incomplete LINE	11	38	69261	2888	0.0058	0.0177
	Incomplete SINE	2	17	1355	676	0.0001	0.0003
	Incomplete TIR	11	38	68833	3095	0.0058	0.0176
	MITE	2	4	9043	4520	0.0008	0.0023
	LARD	117	128	605199	5236	0.0509	0.1549
	TRIM	15	33	25646	1280	0.0022	0.0066
	Chimeric	212	307	1478126	6140	0.1242	0.3784
	Uncategorized	81	842	387076	1541	0.0325	0.0991
	Potential host gene	6	30	26942	3289	0.0023	0.0069
	Total	591	2444	3905885	3364	0.3283	1
Fosmids	Class I RT	8097	70860	51887363	2564	0.1874	0.7839
	Complete class I RT	1196	2518	8724485	5749	0.0315	0.1318
	Incomplete class I RT	4241	60417	30807937	2428	0.1113	0.4655
	Class II DNA transposon	155	2064	616720	1864	0.0022	0.0093
	LTR retrotransposon	5061	60467	37035553	2579	0.1338	0.5595
	Complete LTR RT	1127	2040	8375087	6495	0.0303	0.1265
	Incomplete LTR RT	3934	58427	29429042	2443	0.1063	0.4446
	Incomplete DIRS	82	212	510995	4440	0.0018	0.0077
	LINE	274	2086	1181657	2002	0.0043	0.0179
	Complete LINE	69	478	349398	2566	0.0013	0.0053
	Incomplete LINE	205	1608	834887	1835	0.003	0.0126
	Incomplete SINE	20	170	18278	574	0.0001	0.0003
	Incomplete TIR	122	1380	478689	1787	0.0017	0.0072
	Helitron	12	79	66672	2906	0.0002	0.001
	Complete Helitron	1	11	9707	3701	0	0.0001
	Incomplete Helitron	11	68	56965	2778	0.0002	0.0009
	MITE	12	177	7845	521	0	0.0001
	LARD	2068	2295	10548088	4893	0.0381	0.1594
	TRIM	244	917	469748	1170	0.0017	0.0071
	rDNA	1	3	635	641	0	0
	Chimeric	3424	7025	21744660	4453	0.0785	0.3285
	Uncategorized	2953	74218	12604023	1202	0.0455	0.1904
	Potential host gene	361	5647	1024226	1299	0.0037	0.0155
	Non-TE repeats	3	98	5456	400	0	0.0001
	Total	11631	153242	66188613	1842	0.2391	1
