# Supplementary material for: Insights into the Loblolly Pine Genome: Characterization of BAC and Fosmid Sequences
Source: PLoS One. 2013 Sep 4;8(9):e72439. doi: 10.1371/journal.pone.0072439 (PMC3762812; doi:10.1371/journal.pone.0072439)
Supplement: Table S7 — De novo annotation summary. Each full-length sequence found in CENSOR was run through our annotation pipeline. Counts for each category were tracked for BAC and fosmid datasets, then combined. Length is the sum of all full-length repetitive content in a particular category. (XLSX) [file pone.0072439.s008.xlsx]

## Sheet: De novo summary
				BAC			Fosmid			Total
Class	Order	Superfamily	Family	No. sequences	Length	Percentage of sequence set	No. sequences	Length	Percentage of sequence set	No. sequences	Length	Percentage of sequence set
I	LTR	Gypsy	IFG7	22	130765	0.011027	140	825253	0.003109	162	956018	0.003447
I	LTR	Gypsy	Gymny	3	41396	0.003491	21	250083	0.000942	24	291479	0.001051
I	LTR	Gypsy	Corky	1	6442	0.000543	77	462844	0.001743	78	469286	0.001692
I	LTR	Gypsy	Other Gypsy	20	112209	0.009462	333	1430041	0.005387	353	1542250	0.00556
I	LTR	Gypsy	Total Gypsy	46	290812	0.024524	571	2968221	0.011181	617	3259033	0.01175
I	LTR	Copia	TPE1	19	95649	0.008066	194	981949	0.003699	213	1077598	0.003885
I	LTR	Copia	TY1_PE	8	62322	0.005255	0	0	0	8	62322	0.000225
I	LTR	Copia	Copia4-PTR	0	0	0	4	25386	9.6e-05	4	25386	9.2e-05
I	LTR	Copia	Other Copia	12	33108	0.002792	92	411200	0.001549	104	444308	0.001602
I	LTR	Copia	Total Copia	31	191079	0.016113	286	1418535	0.005343	317	1609614	0.005803
I	LTR	Other LTR		338	2468947	0.208202	5394	35162422	0.132448	5732	37631369	0.135672
I	LTR	Total LTR		415	2980838	0.251368	6251	39549178	0.148972	6666	42530016	0.153333
I	DIRS			3	35430	0.002988	91	587502	0.002213	94	622932	0.002246
I	PLE			4	19747	0.001665	115	335987	0.001266	119	355734	0.001283
I	LINE			39	166214	0.014017	481	1792577	0.006752	520	1958791	0.007062
I	SINE			3	1918	0.000162	12	6531	2.5e-05	15	8449	3e-05
I	Other RT			156	790019	0.066621	2861	14262139	0.053722	3017	15052158	0.054267
I	Total RT			620	3994166	0.33682	9811	56533914	0.21295	10431	60528080	0.218222
II	TIR			28	124480	0.010497	317	869679	0.003276	345	994159	0.003584
II	Helitron			1	2617	0.000221	31	100943	0.00038	32	103560	0.000373
II	Other DNA			21	17254	0.001455	289	345903	0.001303	310	363157	0.001309
II	Total DNA			50	144351	0.012173	638	1333438	0.005023	688	1477789	0.005328
Classified	Annotated			53	336574	0.028383	436	2545515	0.009588	489	2882089	0.010391
Classified	Unannotated			617	3801943	0.320611	10013	55321837	0.208384	10630	59123780	0.213159
Classified	Total Classified			670	4138517	0.348993	10449	57867352	0.217972	11119	62005869	0.223549
Unclassified				138	467625	0.039434	4490	9586686	0.036111	4628	10054311	0.036249
Total TE				808	4606142	0.388427	14939	67454038	0.254083	15747	72060180	0.259827
