# Supplementary material for: Insights into the Loblolly Pine Genome: Characterization of BAC and Fosmid Sequences
Source: PLoS One. 2013 Sep 4;8(9):e72439. doi: 10.1371/journal.pone.0072439 (PMC3762812; doi:10.1371/journal.pone.0072439)
Supplement: Table S8 — High coverage families. Each novel repeat family, aside from the named elements, is represented by one of its members, and each novel repeat element is assigned a unique ID number. Cumulative length and Cumulative percentage of sequence sets represent the aggregation of the top X highest coverage families, with X denoted by the column No. families. (XLSX) [file pone.0072439.s009.xlsx]

## Sheet: Families
Element ID	Length	Percentage of sequence sets
TPE1	1077598	0.0038855
PtPiedmont	969109	0.00349432
IFG7	956018	0.00344712
PtOuachita	576871	0.00208002
Corky	469286	0.00169211
PtCumberland	431492	0.00155583
PtBastrop	378631	0.00136523
PtOzark	378020	0.00136303
PtAppalachian	367653	0.00132565
PtPineywoods	322632	0.00116331
PtAngelina	309248	0.00111506
Gymny	291479	0.00105099
PtConagree	285850	0.00103069
PtTalladega	274826	0.00099094
69877	272213	0.000981519
97884	268086	0.000966638
175166	258375	0.000931623
273206	255750	0.000922158
208164	247872	0.000893752
118328	238894	0.00086138
174757	234320	0.000844888
99155	234155	0.000844293
158704	233490	0.000841895
129281	232704	0.000839061
248236	231576	0.000834994
252344	231303	0.00083401
84826	226942	0.000818285
181420	213277	0.000769013
84257	211106	0.000761185
177122	202625	0.000730605
215213	201761	0.00072749
106242	199599	0.000719694
70609	196066	0.000706955
112909	189730	0.00068411
239983	187379	0.000675633
164580	186252	0.000671569
76095	185150	0.000667596
222036	182033	0.000656357
115583	170417	0.000614473
272344	165163	0.000595528
243216	160374	0.000578261
203308	157379	0.000567462
241641	156268	0.000563456
169817	151268	0.000545427
220854	150621	0.000543094
230910	148058	0.000533853
259284	144583	0.000521323
219721	142824	0.000514981
125049	142042	0.000512161
105291	140399	0.000506237
265590	137739	0.000496646
79253	137581	0.000496076
202206	133985	0.00048311
156392	130006	0.000468763
B3863	129715	0.000467714
249658	129268	0.000466102
119145	128788	0.000464371
61854	126588	0.000456439
96668	126354	0.000455595
197572	123857	0.000446591
91399	123085	0.000443808
129592	120446	0.000434292
B6026	117898	0.000425105
B3492	116878	0.000421427
177991	114906	0.000414317
108794	114264	0.000412002
201425	114091	0.000411378
262184	111548	0.000402209
249918	109057	0.000393227
209754	108998	0.000393014
102199	107723	0.000388417
61644	107352	0.000387079
196323	105431	0.000380153
B4385	100198	0.000361284
67697	100061	0.00036079
146433	98100	0.000353719
105344	97181	0.000350406
108216	97124	0.0003502
62738	96765	0.000348906
189411	96276	0.000347142
267024	95530	0.000344453
221638	95122	0.000342982
81023	94911	0.000342221
67005	94229	0.000339762
65467	92457	0.000333372
177048	92127	0.000332182
255087	90227	0.000325332
145885	89390	0.000322314
80006	88863	0.000320413
235012	88809	0.000320219
B7299	87894	0.00031692
193293	86458	0.000311742
247589	86315	0.000311226
65796	85400	0.000307927
211397	85018	0.00030655
165111	84717	0.000305464
71376	84329	0.000304065
B3947	83691	0.000301765
226236	83090	0.000299598
231635	82529	0.000297575
185886	82032	0.000295783
103502	81980	0.000295595
219046	80802	0.000291348
264548	80346	0.000289704
233520	79940	0.00028824
221151	79477	0.00028657
194580	78944	0.000284648
166508	78425	0.000282777
187828	77640	0.000279947
201561	75925	0.000273763
107620	74142	0.000267334
227127	73884	0.000266404
237153	71655	0.000258367
98443	71648	0.000258341
217463	70333	0.0002536
164513	70273	0.000253383
122584	69358	0.000250084
254228	68853	0.000248263
171155	68684	0.000247654
64890	68549	0.000247167
221082	67749	0.000244283
161820	67661	0.000243965
31473	67658	0.000243955
82495	67304	0.000242678
183107	67299	0.00024266
261715	66703	0.000240511
83214	66410	0.000239455
B6176	65762	0.000237118
B7197	65442	0.000235964
159908	65235	0.000235218
173333	65110	0.000234767
B3797	64541	0.000232716
177919	63566	0.0002292
242963	63410	0.000228638
221522	62981	0.000227091
204006	62354	0.00022483
258434	61994	0.000223532
116057	60155	0.000216901
165292	59842	0.000215772
212988	59451	0.000214363
90819	58625	0.000211384
107983	58442	0.000210724
217693	58218	0.000209917
214470	57809	0.000208442
62607	57763	0.000208276
142608	57588	0.000207645
232259	57306	0.000206628
109740	56503	0.000203733
233910	56039	0.00020206
185293	55857	0.000201404
178006	55795	0.00020118
194390	55772	0.000201097
197568	55534	0.000200239
221871	55459	0.000199969
98648	54951	0.000198137
234690	54608	0.0001969
78601	54293	0.000195764
260223	54264	0.00019566
90196	52864	0.000190612
126765	52536	0.000189429
264928	52535	0.000189426
268680	52402	0.000188946
192474	52398	0.000188932
168523	51861	0.000186995
230213	51826	0.000186869
72406	51643	0.000186209
115515	51163	0.000184478
167794	51050	0.000184071
145372	50841	0.000183317
186084	50837	0.000183303
238001	50781	0.000183101
183667	50751	0.000182993
245554	50361	0.000181587
151260	50228	0.000181107
95964	49986	0.000180235
134541	49835	0.00017969
250153	49789	0.000179524
93853	49637	0.000178976
90983	49632	0.000178958
52907	49480	0.00017841
186393	49026	0.000176773
118840	48766	0.000175836
69373	48403	0.000174527
117499	48295	0.000174137
214382	47484	0.000171213
220961	47443	0.000171065
104176	46641	0.000168174
223649	46278	0.000166865
195617	46188	0.00016654
B2258	46077	0.00016614
207396	45798	0.000165134
249967	45485	0.000164005
165636	45471	0.000163955
95746	45305	0.000163356
83000	45104	0.000162632
B1742	44946	0.000162062
113137	44786	0.000161485
79161	44596	0.0001608
146172	44234	0.000159495
78094	44075	0.000158921
43063	43968	0.000158535
243076	43800	0.00015793
202982	43737	0.000157703
83479	43693	0.000157544
229938	43589	0.000157169
213988	43261	0.000155986
170977	43154	0.0001556
154680	43092	0.000155377
197177	43008	0.000155074
79900	42788	0.000154281
162415	42531	0.000153354
43991	42244	0.000152319
236615	42208	0.000152189
73581	41963	0.000151306
196286	41822	0.000150798
117367	41543	0.000149792
272959	41276	0.000148829
59289	41213	0.000148602
226556	41156	0.000148396
231364	41104	0.000148209
146848	41104	0.000148209
81243	41020	0.000147906
107006	40967	0.000147715
212046	40665	0.000146626
206625	40494	0.000146009
249044	40333	0.000145429
97973	39765	0.000143381
108671	39761	0.000143366
213498	39421	0.00014214
240967	38907	0.000140287
215549	38517	0.000138881
267262	38206	0.000137759
70912	38178	0.000137658
174502	38170	0.00013763
250019	38032	0.000137132
217643	37329	0.000134597
100818	37243	0.000134287
B4421	37147	0.000133941
258420	36780	0.000132618
248633	36653	0.00013216
114194	36642	0.00013212
185765	36608	0.000131998
122352	36460	0.000131464
202689	36357	0.000131092
106064	36238	0.000130663
121437	36133	0.000130285
69169	35830	0.000129192
117105	35827	0.000129181
170668	35626	0.000128457
91944	35383	0.000127581
163472	35340	0.000127425
199907	35337	0.000127415
68983	34997	0.000126189
261505	34692	0.000125089
225988	34633	0.000124876
109742	34600	0.000124757
161088	34461	0.000124256
249321	34108	0.000122983
117279	33783	0.000121811
101500	33683	0.000121451
199988	33671	0.000121408
249902	33515	0.000120845
188806	33412	0.000120474
134099	33325	0.00012016
214131	33051	0.000119172
243131	32876	0.000118541
170888	32775	0.000118177
109627	32676	0.00011782
267198	32562	0.000117409
212562	32537	0.000117319
231971	32532	0.000117301
54167	32507	0.000117211
B4296	32147	0.000115912
53068	31730	0.000114409
153889	31730	0.000114409
226484	31690	0.000114265
209603	31541	0.000113727
50243	31492	0.000113551
239755	31292	0.00011283
232209	31277	0.000112776
196476	31220	0.00011257
225969	31081	0.000112069
147132	31063	0.000112004
134274	30948	0.000111589
40223	30912	0.000111459
210112	30818	0.00011112
93828	30810	0.000111092
100915	30554	0.000110169
36960	30514	0.000110024
114158	30369	0.000109502
B6271	30300	0.000109253
B197	29892	0.000107782
174775	29870	0.000107702
121343	29866	0.000107688
240669	29733	0.000107208
254183	29670	0.000106981
125295	29651	0.000106913
158259	29518	0.000106433
113735	29290	0.000105611
243233	28917	0.000104266
244866	28547	0.000102932
98416	28530	0.000102871
242504	28486	0.000102712
257094	28203	0.000101692
204236	28188	0.000101638
257700	28116	0.000101378
120240	27829	0.000100343
74145	27750	0.000100058
147470	27570	9.94092e-05
103930	27520	9.92289e-05
122018	27349	9.86123e-05
77715	27228	9.8176e-05
158964	27228	9.8176e-05
164247	27143	9.78695e-05
60222	26971	9.72494e-05
191196	26861	9.68527e-05
242887	26856	9.68347e-05
110249	26483	9.54898e-05
80185	26472	9.54501e-05
238820	26466	9.54285e-05
207595	26368	9.50751e-05
203654	26346	9.49958e-05
177632	26261	9.46893e-05
39794	26195	9.44513e-05
80555	26181	9.44009e-05
135459	26072	9.40078e-05
179383	26004	9.37627e-05
B5267	25995	9.37302e-05
241875	25973	9.36509e-05
257736	25923	9.34706e-05
66808	25879	9.33119e-05
89679	25837	9.31605e-05
121819	25748	9.28396e-05
57427	25556	9.21473e-05
47856	25506	9.1967e-05
101097	24905	8.98e-05
226189	24882	8.97171e-05
210528	24833	8.95404e-05
151707	24669	8.8949e-05
256327	24626	8.8794e-05
253868	24620	8.87724e-05
66123	24605	8.87183e-05
129325	24594	8.86786e-05
188841	24508	8.83685e-05
159044	24441	8.81269e-05
159539	24340	8.77628e-05
82301	24304	8.7633e-05
243871	24232	8.73734e-05
230152	24129	8.7002e-05
218078	24109	8.69299e-05
92940	24090	8.68613e-05
271930	24001	8.65404e-05
203944	23890	8.61402e-05
212872	23823	8.58986e-05
162382	23822	8.5895e-05
108290	23673	8.53578e-05
134445	23576	8.5008e-05
81478	23571	8.499e-05
B4412	23568	8.49792e-05
184279	23550	8.49143e-05
84451	23546	8.48998e-05
112778	23399	8.43698e-05
220614	23388	8.43301e-05
90830	23357	8.42184e-05
133492	23215	8.37064e-05
101141	23178	8.35729e-05
121139	23148	8.34648e-05
164675	23098	8.32845e-05
180370	22774	8.21162e-05
B3423	22670	8.17412e-05
182261	22620	8.1561e-05
72395	22537	8.12617e-05
133281	22466	8.10057e-05
146213	22379	8.0692e-05
247047	22280	8.0335e-05
103798	22127	7.97834e-05
88987	22125	7.97761e-05
255327	21857	7.88098e-05
117786	21831	7.87161e-05
B1223	21637	7.80166e-05
76327	21547	7.7692e-05
152756	21491	7.74901e-05
112397	21488	7.74793e-05
B4230	21406	7.71836e-05
99644	21327	7.68988e-05
142157	21313	7.68483e-05
133861	21277	7.67185e-05
169255	21266	7.66788e-05
113545	21157	7.62858e-05
214701	21067	7.59613e-05
102547	21053	7.59108e-05
265717	21048	7.58928e-05
222486	21024	7.58063e-05
208531	21011	7.57594e-05
158726	20936	7.5489e-05
233992	20928	7.54601e-05
79499	20837	7.5132e-05
102875	20707	7.46633e-05
149803	20658	7.44866e-05
152951	20589	7.42378e-05

## Sheet: High Coverage Families
No. families	Cumulative length	Cumulative percentage of sequence sets
0	0	0
1	1077598	0.0039
2	2046707	0.0074
3	3002725	0.0108
4	3579596	0.0129
5	4048882	0.0146
6	4480374	0.0162
7	4859005	0.0175
8	5237025	0.0189
9	5604678	0.0202
10	5927310	0.0214
15	7360926	0.0265
20	8629903	0.0311
25	9796148	0.0353
30	10881401	0.0392
35	11855936	0.0427
40	12744951	0.046
45	13520861	0.0488
50	14238767	0.0513
60	15542648	0.056
70	16693819	0.0602
80	17700030	0.0638
90	18621695	0.0671
100	19471136	0.0702
125	21311697	0.0768
150	22838803	0.0823
175	24153542	0.0871
200	25326316	0.0913
225	26381716	0.0951
250	27317262	0.0985
275	28153942	0.1015
300	28916230	0.1043
325	29597377	0.1067
350	30223667	0.109
375	30805286	0.1111
400	31336993	0.113
