# Supplementary material for: Insights into the Loblolly Pine Genome: Characterization of BAC and Fosmid Sequences
Source: PLoS One. 2013 Sep 4;8(9):e72439. doi: 10.1371/journal.pone.0072439 (PMC3762812; doi:10.1371/journal.pone.0072439)
Supplement: Table S9 — Selected Pfam profiles. 147 profiles were queried through keywords such as “retrotransposon”. Selected profiles were used in the annotation of the top ten high coverage elements. (XLSX) [file pone.0072439.s010.xlsx]

## Sheet: Pfam Profiles
Accession	ID	Description
PF00026	Asp	Eukaryotic aspartyl protease
PF00077	RVP	Retroviral aspartyl protease
PF00078	RVT_1	Reverse transcriptase (RNA-dependent DNA polymerase)
PF03732	Retrotrans_gag	Retrotransposon gag protein
PF05380	Peptidase_A17	Pao retrotransposon peptidase
PF07727	RVT_2	Reverse transcriptase (RNA-dependent DNA polymerase)
PF07999	RHSP	Retrotransposon hot spot protein
PF08284	RVP_2	Retroviral aspartyl protease
PF13456	RVT_3	Reverse transcriptase-like
PF14223	UBN2	gag-polypeptide of LTR copia-type
PF14227	UBN2_2	gag-polypeptide of LTR copia-type
PF14244	UBN2_3	gag-polypeptide of LTR copia-type
PF03078	ATHILA	ATHILA ORF-1 family
PF03716	WCCH	WCCH motif
PF12382	Peptidase_A2E	Retrotransposon peptidase
PF03372	Exo_endo_phos	Endonuclease/Exonuclease/phosphatase family
PF01021	TYA	TYA transposon protein
PF00004	AAA	ATPase family associated with various cellular activities (AAA)
PF00005	ABC_tran	ABC transporter
PF00011	HSP20	Hsp20/alpha crystallin family
PF00023	Ank	Ankyrin repeat
PF00037	Fer4	4Fe-4S binding domain
PF00069	Pkinase	Protein kinase domain
PF00075	RNase_H	RNase H
PF00076	RRM_1	RNA recognition motif. (a.k.a. RRM, RBD, or RNP domain)
PF00092	VWA	von Willebrand factor type A domain
PF00098	zf-CCHC	Zinc knuckle
PF00141	peroxidase	Peroxidase
PF00161	RIP	Ribosome inactivating protein
PF00170	bZIP_1	bZIP transcription factor
PF00234	Tryp_alpha_amyl	Protease inhibitor/seed storage/LTP family
PF00238	Ribosomal_L14	Ribosomal protein L14p/L23e
PF00270	DEAD	DEAD/DEAH box helicase
PF00271	Helicase_C	Helicase conserved C-terminal domain
PF00282	Pyridoxal_deC	Pyridoxal-dependent decarboxylase conserved domain
PF00385	Chromo	Chromo (CHRromatin Organisation MOdifier) domain
PF00394	Cu-oxidase	Multicopper oxidase
PF00400	WD40	WD domain, G-beta repeat
PF00443	UCH	Ubiquitin carboxyl-terminal hydrolase
PF00450	Peptidase_S10	Serine carboxypeptidase
PF00515	TPR_1	Tetratricopeptide repeat
PF00560	LRR_1	Leucine Rich Repeat
PF00583	Acetyltransf_1	Acetyltransferase (GNAT) family
PF00646	F-box	F-box domain
PF00651	BTB	BTB/POZ domain
PF00657	Lipase_GDSL	GDSL-like Lipase/Acylhydrolase
PF00665	rve	Integrase core domain
PF00730	HhH-GPD	HhH-GPD superfamily base excision DNA repair protein
PF00786	PBD	P21-Rho-binding domain
PF00856	SET	SET domain
PF00931	NB-ARC	NB-ARC domain
PF00954	S_locus_glycop	S-locus glycoprotein family
PF00984	UDPG_MGDP_dh	UDP-glucose/GDP-mannose dehydrogenase family, central domain
PF01090	Ribosomal_S19e	Ribosomal protein S19e
PF01095	Pectinesterase	Pectinesterase
PF01453	B_lectin	D-mannose binding lectin
PF01480	PWI	PWI domain
PF01693	Cauli_VI	Caulimovirus viroplasmin
PF01738	DLH	Dienelactone hydrolase family
PF01833	TIG	IPT/TIG domain
PF02023	SCAN	SCAN domain
PF02401	LYTB	LytB protein
PF02902	Peptidase_C48	Ulp1 protease family, C-terminal catalytic domain
PF02992	Transposase_21	Transposase family tnp2
PF03004	Transposase_24	Plant transposase (Ptta/En/Spm family)
PF03016	Exostosin	Exostosin family
PF03017	Transposase_23	TNP1/EN/SPM transposase
PF03018	Dirigent	Dirigent-like protein
PF03081	Exo70	Exo70 exocyst complex subunit
PF03101	FAR1	FAR1 DNA-binding domain
PF03106	WRKY	WRKY DNA -binding domain
PF03108	DBD_Tnp_Mut	MuDR family transposase
PF03159	XRN_N	XRN 5'-3' exonuclease N-terminus
PF03177	Nucleoporin_C	Non-repetitive/WGA-negative nucleoporin C-terminal
PF03242	LEA_3	Late embryogenesis abundant protein
PF03357	Snf7	Snf7
PF03468	XS	XS domain
PF03470	zf-XS	XS zinc finger domain
PF03489	SapB_2	Saposin-like type B, region 2
PF03578	HGWP	HGWP repeat
PF03721	UDPG_MGDP_dh_N	UDP-glucose/GDP-mannose dehydrogenase family, NAD binding domain
PF03999	MAP65_ASE1	Microtubule associated protein (MAP65/ASE1 family)
PF04068	RLI	Possible Fer4-like domain in RNase L inhibitor, RLI
PF04434	SWIM	SWIM zinc finger
PF04749	PLAC8	PLAC8 family
PF04810	zf-Sec23_Sec24	Sec23/Sec24 zinc finger
PF04811	Sec23_trunk	Sec23/Sec24 trunk domain
PF05184	SapB_1	Saposin-like type B, region 1
PF05585	DUF1758	Putative peptidase (DUF1758)
PF05970	PIF1	PIF1-like helicase
PF06045	Rhamnogal_lyase	Rhamnogalacturonate lyase family
PF06699	PIG-F	GPI biosynthesis protein family Pig-F
PF07714	Pkinase_Tyr	Protein tyrosine kinase
PF07731	Cu-oxidase_2	Multicopper oxidase
PF07732	Cu-oxidase_3	Multicopper oxidase
PF07887	Calmodulin_bind	Calmodulin binding protein-like
PF08033	Sec23_BS	Sec23/Sec24 beta-sandwich domain
PF08263	LRRNT_2	Leucine rich repeat N-terminal domain
PF08276	PAN_2	PAN-like domain
PF08389	Xpo1	Exportin 1-like protein
PF08646	Rep_fac-A_C	Replication factor-A C terminal domain
PF08767	CRM1_C	CRM1 C terminal
PF09337	zf-H2C2	His(2)-Cys(2) zinc finger
PF09668	Asp_protease	Aspartyl protease
PF10536	PMD	Plant mobile domain
PF10551	MULE	MULE transposase domain
PF11976	Rad60-SLD	Ubiquitin-2 like Rad60 SUMO-like
PF12776	Myb_DNA-bind_3	Myb/SANT-like DNA-binding domain
PF12796	Ank_2	Ankyrin repeats (3 copies)
PF12872	OST-HTH	OST-HTH/LOTUS domain
PF13001	Ecm29	Proteasome stabiliser
PF13359	DDE_4	DDE superfamily endonuclease
PF13414	TPR_11	TPR repeat
PF13639	zf-RING_2	Ring finger domain
PF13650	Asp_protease_2	Aspartyl protease
PF13855	LRR_8	Leucine rich repeat
PF13920	zf-C3HC4_3	Zinc finger, C3HC4 type (RING finger)
PF13966	zf-RVT	zinc-binding in reverse transcriptase
PF13975	gag-asp_proteas	gag-polyprotein putative aspartyl protease
PF13976	gag_pre-integrs	GAG-pre-integrase domain
PF14214	Helitron_like_N	Helitron helicase-like domain at N-terminus
PF14392	zf-CCHC_4	Zinc knuckle
PF01141	Gag_p12	Gag polyprotein, inner coat protein p12
PF02337	Gag_p10	Retroviral GAG p10 protein
PF00104	Hormone_recep	Ligand-binding domain of nuclear hormone receptor
PF00105	zf-C4	Zinc finger, C4 type (two domains)
PF00540	Gag_p17	gag gene protein p17 (matrix protein)
PF00607	Gag_p24	gag gene protein p24 (core nucleocapsid protein)
PF00692	dUTPase	dUTPase
PF01140	Gag_MA	Matrix protein (MA), p15
PF01585	G-patch	G-patch domain
PF02093	Gag_p30	Gag P30 core shell protein
PF02228	Gag_p19	Major core protein p19
PF02813	Retro_M	Retroviral M domain
PF03276	Gag_spuma	Spumavirus gag protein
PF08705	Gag_p6	Gag protein p6
PF08723	Gag_p15	Gag protein p15
PF07253	gypsy	Gypsy protein
PF09035	Tn916-Xis	Excisionase from transposon Tn916
PF02920	Integrase_DNA	DNA binding domain of tn916 integrase
PF00239	Resolvase	Resolvase, N terminal domain
PF00376	MerR	MerR family regulatory protein
PF00589	Phage_integrase	Phage integrase family
PF12680	SnoaL_2	SnoaL-like domain
PF13102	DUF3946	Protein of unknown function (DUF3946)
PF13495	Phage_integr_N2	Phage integrase, N-terminal SAM-like domain
PF09293	RNaseH_C	T4 RNase H, C terminal
